# Supplementary material for: Adenosine-Monophosphate-Assisted Homogeneous Silica Coating of Silver Nanoparticles in High Yield
Source: Nanomaterials (Basel). 2023 Oct 18;13(20):2788. doi: 10.3390/nano13202788 (PMC10609066; doi:10.3390/nano13202788)
Supplement: Supplementary file 1 [file nanomaterials-13-02788-s001.zip]

Archive with 1 entries (1 files):
- nanomaterials-2652685-supplementary.pdf
